# Supplementary material for: Conversational Task Increases Heart Rate Variability of Individuals Susceptible to Perceived Social Isolation
Source: Int J Environ Res Public Health. 2021 Sep 18;18(18):9858. doi: 10.3390/ijerph18189858 (PMC8466201; doi:10.3390/ijerph18189858)
Supplement: Supplementary file 1 [file ijerph-18-09858-s001.zip]

Archive with 1 entries (1 files):
- ijerph-1349791-supplementary.pdf
